# Supplementary material for: Pathogenic Mitochondrial DNA Mutation Load Inversely Correlates with Malignant Features in Familial Oncocytic Parathyroid Tumors Associated with Hyperparathyroidism-Jaw Tumor Syndrome
Source: Cells. 2021 Oct 28;10(11):2920. doi: 10.3390/cells10112920 (PMC8616364; doi:10.3390/cells10112920)
Supplement: Supplementary file 1 [file cells-10-02920-s001.zip]

Archive with 8 entries (7 files):
- Supplementary files/
- __MACOSX/._Supplementary files
- Supplementary files/.DS_Store
- __MACOSX/Supplementary files/._.DS_Store
- Supplementary files/Supplementary table 1_mtDNA variants annotation.xlsx
- __MACOSX/Supplementary files/._Supplementary table 1_mtDNA variants annotation.xlsx
- Supplementary files/Supplementary figure 1.pdf
- __MACOSX/Supplementary files/._Supplementary figure 1.pdf
